# Supplementary material for: Gut microbiota diversity repeatedly diminishes over time following maintenance infliximab infusions in paediatric IBD patients
Source: PLoS One. 2024 Dec 12;19(12):e0311604. doi: 10.1371/journal.pone.0311604 (PMC11637414; doi:10.1371/journal.pone.0311604)
Supplement: S2 Table — (XLSX) [file pone.0311604.s002.xlsx]

## Sheet: glmm.nb_genus_week
Table S1: Summary statistics for analysis of single genera. To identify single taxa that associate with either week-to-treatment, FC or disease score, negative binomial generalized linear mixed models were used to analyse the top 20 most abundant taxa at genera and family level. Results from analysis including all patients are found in rows indicated with ‘all’ in the ‘Variables’ columns, while a…
Week-to-treatment						Symtom score						FC
Responses	variables	Estimate	Std.Error	pvalue	padj	Responses	variables	Estimate	Std.Error	pvalue	padj	Responses	variables	Estimate	Std.Error	pvalue	padj
Akkermansia	DiagnoseUC	-0.33	0.961	0.74	0.84	Akkermansia	DiagnoseUC	-2.138	1.072	0.058	0.39	Akkermansia	DiagnoseUC	-1.476	1.009	0.16	0.51
Akkermansia	Week, all	-0.001	0.023	0.98	0.98	Akkermansia	Symptom_score, all	-0.006	0.039	0.87	0.95	Akkermansia	FC_sqrt, all	-0.055	0.024	0.022	0.073
Akkermansia	Week, CD	0.003	0.029	0.91	0.96	Akkermansia	Symptom_score, CD	-0.022	0.025	0.37	0.67	Akkermansia	FC_sqrt, CD	-0.032	0.014	0.021	0.11
Akkermansia	Week, UC	0.115	0.063	0.069	0.34	Akkermansia	Symptom_score, UC	0.073	0.033	0.028	0.11	Akkermansia	FC_sqrt, UC	-0.064	0.055	0.25	0.5
Akkermansia	Week:DiagnoseUC	0.125	0.124	0.32	0.89	Akkermansia	Symptom_score:DiagnoseUC	0.076	0.046	0.1	0.37	Akkermansia	FC_sqrt:DiagnoseUC	0.027	0.039	0.48	0.69
Alistipes	DiagnoseUC	-2.07	0.623	0.0033	0.066	Alistipes	DiagnoseUC	-2.806	0.637	0.00021	0.0042	Alistipes	DiagnoseUC	-2.684	0.622	0.00026	0.0052
Alistipes	Week, all	0.019	0.019	0.32	0.53	Alistipes	Symptom_score, all	-0.007	0.015	0.66	0.94	Alistipes	FC_sqrt, all	0.008	0.009	0.41	0.66
Alistipes	Week, CD	0.019	0.019	0.33	0.49	Alistipes	Symptom_score, CD	-0.006	0.011	0.57	0.79	Alistipes	FC_sqrt, CD	0.008	0.007	0.26	0.49
Alistipes	Week, UC	0.06	0.042	0.16	0.46	Alistipes	Symptom_score, UC	0.012	0.013	0.36	0.55	Alistipes	FC_sqrt, UC	0.008	0.015	0.57	0.66
Alistipes	Week:DiagnoseUC	0.034	0.043	0.43	0.89	Alistipes	Symptom_score:DiagnoseUC	0.019	0.018	0.3	0.5	Alistipes	FC_sqrt:DiagnoseUC	-0.001	0.015	0.96	0.98
Anaerostipes	DiagnoseUC	0.301	0.46	0.52	0.77	Anaerostipes	DiagnoseUC	0.395	0.424	0.36	0.65	Anaerostipes	DiagnoseUC	0.757	0.417	0.083	0.51
Anaerostipes	Week, all	-0.045	0.024	0.063	0.18	Anaerostipes	Symptom_score, all	0.001	0.011	0.91	0.95	Anaerostipes	FC_sqrt, all	-0.005	0.006	0.46	0.66
Anaerostipes	Week, CD	-0.044	0.024	0.066	0.16	Anaerostipes	Symptom_score, CD	0.001	0.012	0.95	0.95	Anaerostipes	FC_sqrt, CD	-0.004	0.007	0.55	0.73
Anaerostipes	Week, UC	-0.073	0.026	0.0056	0.037	Anaerostipes	Symptom_score, UC	-0.015	0.005	0.0085	0.061	Anaerostipes	FC_sqrt, UC	-0.04	0.006	3.5e-09	7e-08
Anaerostipes	Week:DiagnoseUC	-0.022	0.036	0.55	0.89	Anaerostipes	Symptom_score:DiagnoseUC	-0.016	0.013	0.19	0.4	Anaerostipes	FC_sqrt:DiagnoseUC	-0.037	0.01	0.00033	0.0066
Bacteroides	DiagnoseUC	-0.199	0.355	0.58	0.77	Bacteroides	DiagnoseUC	-0.233	0.239	0.34	0.65	Bacteroides	DiagnoseUC	-0.313	0.237	0.2	0.51
Bacteroides	Week, all	0.018	0.017	0.28	0.53	Bacteroides	Symptom_score, all	0.002	0.006	0.78	0.95	Bacteroides	FC_sqrt, all	0.004	0.004	0.31	0.62
Bacteroides	Week, CD	0.017	0.018	0.34	0.49	Bacteroides	Symptom_score, CD	0.001	0.007	0.88	0.95	Bacteroides	FC_sqrt, CD	0.004	0.004	0.27	0.49
Bacteroides	Week, UC	0.002	0.017	0.9	0.95	Bacteroides	Symptom_score, UC	0.004	0.004	0.3	0.52	Bacteroides	FC_sqrt, UC	0.003	0.005	0.48	0.66
Bacteroides	Week:DiagnoseUC	-0.017	0.025	0.5	0.89	Bacteroides	Symptom_score:DiagnoseUC	0.003	0.008	0.72	0.9	Bacteroides	FC_sqrt:DiagnoseUC	-0.001	0.006	0.82	0.91
Blautia	DiagnoseUC	0.237	0.3	0.44	0.77	Blautia	DiagnoseUC	0.308	0.265	0.26	0.65	Blautia	DiagnoseUC	0.35	0.248	0.17	0.51
Blautia	Week, all	-0.04	0.018	0.029	0.18	Blautia	Symptom_score, all	-0.001	0.008	0.91	0.95	Blautia	FC_sqrt, all	-0.001	0.004	0.83	0.95
Blautia	Week, CD	-0.045	0.017	0.01	0.15	Blautia	Symptom_score, CD	-0.001	0.007	0.92	0.95	Blautia	FC_sqrt, CD	-0.001	0.004	0.82	0.86
Blautia	Week, UC	-0.034	0.021	0.1	0.37	Blautia	Symptom_score, UC	-0.004	0.005	0.41	0.59	Blautia	FC_sqrt, UC	-0.014	0.006	0.017	0.068
Blautia	Week:DiagnoseUC	0.007	0.027	0.8	0.94	Blautia	Symptom_score:DiagnoseUC	-0.003	0.009	0.72	0.9	Blautia	FC_sqrt:DiagnoseUC	-0.013	0.007	0.078	0.29
Clostridium_sensu_stricto	DiagnoseUC	0.442	0.686	0.53	0.77	Clostridium_sensu_stricto	DiagnoseUC	-0.229	0.676	0.74	0.82	Clostridium_sensu_stricto	DiagnoseUC	0.215	0.691	0.76	0.8
Clostridium_sensu_stricto	Week, all	-0.088	0.041	0.033	0.18	Clostridium_sensu_stricto	Symptom_score, all	-0.056	0.02	0.0059	0.059	Clostridium_sensu_stricto	FC_sqrt, all	-0.038	0.016	0.016	0.072
Clostridium_sensu_stricto	Week, CD	-0.087	0.038	0.023	0.15	Clostridium_sensu_stricto	Symptom_score, CD	-0.057	0.017	0.00077	0.0051	Clostridium_sensu_stricto	FC_sqrt, CD	-0.04	0.011	0.0003	0.003
Clostridium_sensu_stricto	Week, UC	-0.035	0.05	0.48	0.8	Clostridium_sensu_stricto	Symptom_score, UC	-0.015	0.015	0.31	0.52	Clostridium_sensu_stricto	FC_sqrt, UC	0.013	0.019	0.5	0.66
Clostridium_sensu_stricto	Week:DiagnoseUC	0.079	0.062	0.2	0.89	Clostridium_sensu_stricto	Symptom_score:DiagnoseUC	0.049	0.024	0.041	0.2	Clostridium_sensu_stricto	FC_sqrt:DiagnoseUC	0.026	0.026	0.31	0.48
Collinsella	DiagnoseUC	0.477	1.857	0.8	0.84	Collinsella	DiagnoseUC	0.675	1.543	0.67	0.82	Collinsella	DiagnoseUC	0.89	1.438	0.54	0.77
Collinsella	Week, all	-0.006	0.05	0.9	0.98	Collinsella	Symptom_score, all	-0.045	0.03	0.13	0.37	Collinsella	FC_sqrt, all	0.026	0.021	0.21	0.52
Collinsella	Week, CD	-0.016	0.025	0.52	0.65	Collinsella	Symptom_score, CD	-0.048	0.027	0.075	0.25	Collinsella	FC_sqrt, CD	0.027	0.021	0.21	0.47
Collinsella	Week, UC	-0.004	0.092	0.97	0.97	Collinsella	Symptom_score, UC	-0.001	0.02	0.97	0.97	Collinsella	FC_sqrt, UC	0.018	0.024	0.45	0.66
Collinsella	Week:DiagnoseUC	-0.032	0.07	0.65	0.93	Collinsella	Symptom_score:DiagnoseUC	0.043	0.035	0.22	0.4	Collinsella	FC_sqrt:DiagnoseUC	-0.008	0.032	0.79	0.91
Dialister	DiagnoseUC	-0.089	0.797	0.91	0.91	Dialister	DiagnoseUC	0.276	0.689	0.69	0.82	Dialister	DiagnoseUC	0.209	0.634	0.74	0.8
Dialister	Week, all	-0.03	0.026	0.25	0.53	Dialister	Symptom_score, all	0.001	0.011	0.95	0.95	Dialister	FC_sqrt, all	0.018	0.007	0.008	0.053
Dialister	Week, CD	-0.037	0.026	0.16	0.32	Dialister	Symptom_score, CD	0.003	0.011	0.82	0.95	Dialister	FC_sqrt, CD	0.015	0.007	0.036	0.14
Dialister	Week, UC	0.014	0.028	0.61	0.87	Dialister	Symptom_score, UC	-0.016	0.006	0.016	0.08	Dialister	FC_sqrt, UC	-0.004	0.007	0.59	0.66
Dialister	Week:DiagnoseUC	0.036	0.039	0.35	0.89	Dialister	Symptom_score:DiagnoseUC	-0.016	0.013	0.21	0.4	Dialister	FC_sqrt:DiagnoseUC	-0.022	0.011	0.037	0.22
Escherichia.Shigella	DiagnoseUC	0.531	0.55	0.35	0.77	Escherichia.Shigella	DiagnoseUC	0.501	0.537	0.36	0.65	Escherichia.Shigella	DiagnoseUC	0.243	0.501	0.63	0.8
Escherichia.Shigella	Week, all	-0.02	0.032	0.52	0.8	Escherichia.Shigella	Symptom_score, all	0.02	0.018	0.25	0.56	Escherichia.Shigella	FC_sqrt, all	-0.007	0.01	0.5	0.67
Escherichia.Shigella	Week, CD	-0.024	0.03	0.41	0.55	Escherichia.Shigella	Symptom_score, CD	0.021	0.015	0.17	0.38	Escherichia.Shigella	FC_sqrt, CD	-0.007	0.009	0.43	0.61
Escherichia.Shigella	Week, UC	-0.066	0.051	0.2	0.5	Escherichia.Shigella	Symptom_score, UC	0.016	0.013	0.21	0.42	Escherichia.Shigella	FC_sqrt, UC	0.012	0.015	0.42	0.66
Escherichia.Shigella	Week:DiagnoseUC	-0.005	0.052	0.92	0.94	Escherichia.Shigella	Symptom_score:DiagnoseUC	-0.004	0.021	0.84	0.96	Escherichia.Shigella	FC_sqrt:DiagnoseUC	0.018	0.016	0.26	0.47
Faecalibacterium	DiagnoseUC	0.715	0.57	0.22	0.77	Faecalibacterium	DiagnoseUC	0.087	0.454	0.85	0.85	Faecalibacterium	DiagnoseUC	0.397	0.486	0.42	0.7
Faecalibacterium	Week, all	-0.023	0.022	0.3	0.53	Faecalibacterium	Symptom_score, all	-0.004	0.008	0.64	0.94	Faecalibacterium	FC_sqrt, all	0.021	0.005	0.00012	0.0024
Faecalibacterium	Week, CD	-0.023	0.022	0.3	0.49	Faecalibacterium	Symptom_score, CD	-0.005	0.009	0.59	0.79	Faecalibacterium	FC_sqrt, CD	0.021	0.006	0.00027	0.003
Faecalibacterium	Week, UC	0.036	0.022	0.11	0.37	Faecalibacterium	Symptom_score, UC	0.009	0.005	0.079	0.26	Faecalibacterium	FC_sqrt, UC	0.017	0.006	0.0036	0.018
Faecalibacterium	Week:DiagnoseUC	0.06	0.032	0.062	0.41	Faecalibacterium	Symptom_score:DiagnoseUC	0.012	0.01	0.22	0.4	Faecalibacterium	FC_sqrt:DiagnoseUC	-0.003	0.008	0.72	0.9
Fusicatenibacter	DiagnoseUC	-1.243	0.84	0.15	0.77	Fusicatenibacter	DiagnoseUC	-1.439	0.661	0.04	0.39	Fusicatenibacter	DiagnoseUC	-0.675	0.647	0.31	0.56
Fusicatenibacter	Week, all	-0.058	0.029	0.048	0.18	Fusicatenibacter	Symptom_score, all	0.011	0.014	0.45	0.9	Fusicatenibacter	FC_sqrt, all	0.005	0.009	0.54	0.68
Fusicatenibacter	Week, CD	-0.058	0.028	0.035	0.16	Fusicatenibacter	Symptom_score, CD	0.012	0.014	0.36	0.67	Fusicatenibacter	FC_sqrt, CD	0.003	0.008	0.74	0.86
Fusicatenibacter	Week, UC	-0.099	0.035	0.0053	0.037	Fusicatenibacter	Symptom_score, UC	-0.035	0.009	0.00022	0.0044	Fusicatenibacter	FC_sqrt, UC	-0.037	0.011	0.00099	0.0066
Fusicatenibacter	Week:DiagnoseUC	-0.032	0.044	0.46	0.89	Fusicatenibacter	Symptom_score:DiagnoseUC	-0.044	0.017	0.009	0.06	Fusicatenibacter	FC_sqrt:DiagnoseUC	-0.044	0.014	0.0013	0.013
Oscillibacter	DiagnoseUC	-0.979	0.77	0.22	0.77	Oscillibacter	DiagnoseUC	-0.591	0.473	0.22	0.65	Oscillibacter	DiagnoseUC	-0.584	0.475	0.23	0.51
Oscillibacter	Week, all	0.023	0.022	0.28	0.53	Oscillibacter	Symptom_score, all	0.017	0.01	0.076	0.3	Oscillibacter	FC_sqrt, all	0.009	0.006	0.14	0.4
Oscillibacter	Week, CD	0.025	0.021	0.22	0.4	Oscillibacter	Symptom_score, CD	0.017	0.009	0.059	0.24	Oscillibacter	FC_sqrt, CD	0.009	0.006	0.12	0.34
Oscillibacter	Week, UC	-0.007	0.026	0.77	0.95	Oscillibacter	Symptom_score, UC	0	0.007	0.97	0.97	Oscillibacter	FC_sqrt, UC	-0.007	0.008	0.43	0.66
Oscillibacter	Week:DiagnoseUC	-0.033	0.032	0.31	0.89	Oscillibacter	Symptom_score:DiagnoseUC	-0.018	0.012	0.11	0.37	Oscillibacter	FC_sqrt:DiagnoseUC	-0.017	0.01	0.094	0.29
Parabacteroides	DiagnoseUC	-0.855	1.483	0.57	0.77	Parabacteroides	DiagnoseUC	-1.577	1.094	0.16	0.64	Parabacteroides	DiagnoseUC	-1.398	1.086	0.21	0.51
Parabacteroides	Week, all	0.009	0.033	0.79	0.98	Parabacteroides	Symptom_score, all	-0.04	0.019	0.031	0.16	Parabacteroides	FC_sqrt, all	-0.011	0.012	0.39	0.66
Parabacteroides	Week, CD	0.024	0.016	0.13	0.29	Parabacteroides	Symptom_score, CD	-0.04	0.018	0.025	0.12	Parabacteroides	FC_sqrt, CD	-0.011	0.012	0.37	0.57
Parabacteroides	Week, UC	-0.03	0.055	0.58	0.87	Parabacteroides	Symptom_score, UC	0.032	0.012	0.0092	0.061	Parabacteroides	FC_sqrt, UC	0.021	0.016	0.19	0.42
Parabacteroides	Week:DiagnoseUC	-0.004	0.048	0.94	0.94	Parabacteroides	Symptom_score:DiagnoseUC	0.071	0.022	0.0012	0.012	Parabacteroides	FC_sqrt:DiagnoseUC	0.032	0.019	0.1	0.29
Parasutterella	DiagnoseUC	-1.411	1.608	0.39	0.77	Parasutterella	DiagnoseUC	-0.773	2.185	0.73	0.82	Parasutterella	DiagnoseUC	-3.079	2.08	0.15	0.51
Parasutterella	Week, all	0.387	0.055	5.2e-12	1e-10	Parasutterella	Symptom_score, all	0.248	0.036	1.2e-11	2.4e-10	Parasutterella	FC_sqrt, all	-0.002	0.025	0.94	0.95
Parasutterella	Week, CD	0.126	0.066	0.057	0.16	Parasutterella	Symptom_score, CD	0.37	0.072	5.1e-07	1e-05	Parasutterella	FC_sqrt, CD	-0.002	0.024	0.92	0.92
Parasutterella	Week, UC	0.271	0.092	0.0036	0.037	Parasutterella	Symptom_score, UC	-0.015	0.025	0.55	0.73	Parasutterella	FC_sqrt, UC	-0.004	0.03	0.89	0.89
Parasutterella	Week:DiagnoseUC	-0.29	0.071	5.1e-05	0.001	Parasutterella	Symptom_score:DiagnoseUC	-0.261	0.044	4.4e-09	8.8e-08	Parasutterella	FC_sqrt:DiagnoseUC	0.001	0.044	0.98	0.98
Prevotella	DiagnoseUC	0.993	1.389	0.48	0.77	Prevotella	DiagnoseUC	0.913	1.272	0.48	0.8	Prevotella	DiagnoseUC	-0.408	1.299	0.76	0.8
Prevotella	Week, all	0.092	0.049	0.059	0.18	Prevotella	Symptom_score, all	0.04	0.031	0.21	0.52	Prevotella	FC_sqrt, all	0.004	0.02	0.86	0.95
Prevotella	Week, CD	0.093	0.047	0.047	0.16	Prevotella	Symptom_score, CD	0.041	0.029	0.16	0.38	Prevotella	FC_sqrt, CD	0.005	0.021	0.8	0.86
Prevotella	Week, UC	0.058	0.057	0.31	0.62	Prevotella	Symptom_score, UC	0.011	0.021	0.62	0.78	Prevotella	FC_sqrt, UC	0.053	0.024	0.029	0.097
Prevotella	Week:DiagnoseUC	-0.04	0.072	0.58	0.89	Prevotella	Symptom_score:DiagnoseUC	-0.029	0.037	0.43	0.66	Prevotella	FC_sqrt:DiagnoseUC	0.047	0.032	0.14	0.35
Proteus	DiagnoseUC	-0.485	1.754	0.78	0.84	Proteus	DiagnoseUC	-0.469	2.011	0.82	0.85	Proteus	DiagnoseUC	-0.119	2.082	0.95	0.95
Proteus	Week, all	0.018	0.076	0.81	0.98	Proteus	Symptom_score, all	-0.005	0.037	0.9	0.95	Proteus	FC_sqrt, all	0.03	0.027	0.27	0.6
Proteus	Week, CD	0.026	0.058	0.65	0.76	Proteus	Symptom_score, CD	-0.008	0.026	0.76	0.95	Proteus	FC_sqrt, CD	-0.044	0.032	0.16	0.4
Proteus	Week, UC	0.016	0.037	0.66	0.88	Proteus	Symptom_score, UC	-0.002	0.016	0.91	0.97	Proteus	FC_sqrt, UC	-0.011	0.021	0.59	0.66
Proteus	Week:DiagnoseUC	-0.007	0.082	0.93	0.94	Proteus	Symptom_score:DiagnoseUC	0.004	0.039	0.92	0.96	Proteus	FC_sqrt:DiagnoseUC	-0.043	0.033	0.19	0.42
Romboutsia	DiagnoseUC	0.999	0.842	0.25	0.77	Romboutsia	DiagnoseUC	0.673	0.697	0.34	0.65	Romboutsia	DiagnoseUC	0.532	0.705	0.46	0.71
Romboutsia	Week, all	-0.003	0.041	0.94	0.98	Romboutsia	Symptom_score, all	-0.031	0.019	0.1	0.33	Romboutsia	FC_sqrt, all	-0.034	0.012	0.0045	0.045
Romboutsia	Week, CD	0.002	0.036	0.96	0.96	Romboutsia	Symptom_score, CD	-0.031	0.019	0.095	0.27	Romboutsia	FC_sqrt, CD	-0.034	0.012	0.0044	0.029
Romboutsia	Week, UC	-0.036	0.048	0.46	0.8	Romboutsia	Symptom_score, UC	-0.015	0.011	0.18	0.4	Romboutsia	FC_sqrt, UC	0.005	0.015	0.72	0.76
Romboutsia	Week:DiagnoseUC	-0.038	0.061	0.53	0.89	Romboutsia	Symptom_score:DiagnoseUC	0.008	0.022	0.72	0.9	Romboutsia	FC_sqrt:DiagnoseUC	0.039	0.019	0.044	0.22
Ruminococcus	DiagnoseUC	-1.705	1.279	0.2	0.77	Ruminococcus	DiagnoseUC	-0.276	0.786	0.73	0.82	Ruminococcus	DiagnoseUC	-0.89	0.798	0.28	0.56
Ruminococcus	Week, all	0.006	0.034	0.85	0.98	Ruminococcus	Symptom_score, all	0.01	0.021	0.64	0.94	Ruminococcus	FC_sqrt, all	0.01	0.013	0.45	0.66
Ruminococcus	Week, CD	0.006	0.026	0.82	0.91	Ruminococcus	Symptom_score, CD	0.01	0.016	0.54	0.79	Ruminococcus	FC_sqrt, CD	0.009	0.01	0.35	0.57
Ruminococcus	Week, UC	0.007	0.051	0.9	0.95	Ruminococcus	Symptom_score, UC	0.006	0.017	0.72	0.85	Ruminococcus	FC_sqrt, UC	0.032	0.021	0.12	0.34
Ruminococcus	Week:DiagnoseUC	0.006	0.053	0.91	0.94	Ruminococcus	Symptom_score:DiagnoseUC	-0.002	0.025	0.92	0.96	Ruminococcus	FC_sqrt:DiagnoseUC	0.022	0.02	0.29	0.48
Subdoligranulum	DiagnoseUC	0.451	0.988	0.65	0.81	Subdoligranulum	DiagnoseUC	-0.28	0.569	0.63	0.82	Subdoligranulum	DiagnoseUC	0.237	0.522	0.65	0.8
Subdoligranulum	Week, all	0.016	0.031	0.62	0.89	Subdoligranulum	Symptom_score, all	-0.045	0.017	0.0094	0.063	Subdoligranulum	FC_sqrt, all	0.001	0.01	0.95	0.95
Subdoligranulum	Week, CD	0.05	0.022	0.023	0.15	Subdoligranulum	Symptom_score, CD	-0.048	0.013	0.00027	0.0027	Subdoligranulum	FC_sqrt, CD	0.004	0.008	0.65	0.81
Subdoligranulum	Week, UC	0.009	0.041	0.82	0.95	Subdoligranulum	Symptom_score, UC	-0.019	0.013	0.16	0.4	Subdoligranulum	FC_sqrt, UC	-0.021	0.015	0.16	0.4
Subdoligranulum	Week:DiagnoseUC	-0.01	0.047	0.83	0.94	Subdoligranulum	Symptom_score:DiagnoseUC	0.026	0.02	0.21	0.4	Subdoligranulum	FC_sqrt:DiagnoseUC	-0.021	0.016	0.21	0.42
Sutterella	DiagnoseUC	1.565	1.412	0.28	0.77	Sutterella	DiagnoseUC	1.751	1.03	0.1	0.5	Sutterella	DiagnoseUC	1.483	1.166	0.22	0.51
Sutterella	Week, all	0.098	0.052	0.058	0.18	Sutterella	Symptom_score, all	0.018	0.028	0.51	0.93	Sutterella	FC_sqrt, all	0.044	0.019	0.018	0.072
Sutterella	Week, CD	0.107	0.053	0.044	0.16	Sutterella	Symptom_score, CD	0.021	0.031	0.5	0.79	Sutterella	FC_sqrt, CD	0.038	0.021	0.07	0.23
Sutterella	Week, UC	-0.05	0.048	0.3	0.62	Sutterella	Symptom_score, UC	0.021	0.013	0.1	0.29	Sutterella	FC_sqrt, UC	0.064	0.017	0.00013	0.0013
Sutterella	Week:DiagnoseUC	-0.144	0.073	0.049	0.41	Sutterella	Symptom_score:DiagnoseUC	0.002	0.033	0.96	0.96	Sutterella	FC_sqrt:DiagnoseUC	0.013	0.029	0.67	0.89
