# Supplementary material for: Gut microbiota diversity repeatedly diminishes over time following maintenance infliximab infusions in paediatric IBD patients
Source: PLoS One. 2024 Dec 12;19(12):e0311604. doi: 10.1371/journal.pone.0311604 (PMC11637414; doi:10.1371/journal.pone.0311604)
Supplement: S3 Table — (XLSX) [file pone.0311604.s003.xlsx]

## Sheet: glmm.nb_family_week
Table S2: Summary statistics for analysis of single-family clades. To identify single taxa that associate with either week-to-treatment, FC or disease score, negative binomial generalized linear mixed models were used to analyse the top 20 most abundant taxa at genera and family level. Results from analysis including all patients are found in rows indicated with ‘all’ in the ‘Variables’ columns, …
Week-to-treatment						Symtom score						FC
Responses	variables	Estimate	Std.Error	pvalue	padj	Responses	variables	Estimate	Std.Error	pvalue	padj	Responses	variables	Estimate	Std.Error	pvalue	padj
Acidaminococcaceae	DiagnoseUC	-3.787	3.369	0.27	0.77	Acidaminococcaceae	DiagnoseUC	-5.711	3.013	0.071	0.2	Acidaminococcaceae	DiagnoseUC	-8.014	2.365	0.0025	0.017
Acidaminococcaceae	Week, all	-0.039	0.041	0.33	0.55	Acidaminococcaceae	Symptom_score, all	0.053	0.041	0.19	0.54	Acidaminococcaceae	FC_sqrt, all	-0.017	0.024	0.47	0.65
Acidaminococcaceae	Week, CD	-0.039	0.041	0.33	0.52	Acidaminococcaceae	Symptom_score, CD	0.046	0.03	0.13	0.37	Acidaminococcaceae	FC_sqrt, CD	-0.021	0.019	0.28	0.51
Acidaminococcaceae	Week, UC	-	-	-	-	Acidaminococcaceae	Symptom_score, UC	0.086	0.032	0.0076	0.059	Acidaminococcaceae	FC_sqrt, UC	0.231	0.039	1.3e-08	2.6e-07
Acidaminococcaceae	Week:DiagnoseUC	0.052	0.091	0.57	0.67	Acidaminococcaceae	Symptom_score:DiagnoseUC	0.05	0.047	0.29	0.58	Acidaminococcaceae	FC_sqrt:DiagnoseUC	0.222	0.039	2.6e-08	5.2e-07
Bacteroidaceae	DiagnoseUC	-0.199	0.355	0.58	0.83	Bacteroidaceae	DiagnoseUC	-0.233	0.239	0.34	0.57	Bacteroidaceae	DiagnoseUC	-0.313	0.237	0.2	0.36
Bacteroidaceae	Week, all	0.018	0.017	0.28	0.55	Bacteroidaceae	Symptom_score, all	0.002	0.006	0.78	0.9	Bacteroidaceae	FC_sqrt, all	0.004	0.004	0.31	0.62
Bacteroidaceae	Week, CD	0.017	0.018	0.34	0.52	Bacteroidaceae	Symptom_score, CD	0.001	0.007	0.88	0.93	Bacteroidaceae	FC_sqrt, CD	0.004	0.004	0.27	0.51
Bacteroidaceae	Week, UC	0.002	0.017	0.9	0.9	Bacteroidaceae	Symptom_score, UC	0.004	0.004	0.3	0.44	Bacteroidaceae	FC_sqrt, UC	0.003	0.005	0.48	0.57
Bacteroidaceae	Week:DiagnoseUC	-0.017	0.025	0.5	0.67	Bacteroidaceae	Symptom_score:DiagnoseUC	0.003	0.008	0.72	0.9	Bacteroidaceae	FC_sqrt:DiagnoseUC	-0.001	0.006	0.82	0.91
Clostridiaceae_1	DiagnoseUC	0.442	0.686	0.53	0.82	Clostridiaceae_1	DiagnoseUC	-0.23	0.677	0.74	0.82	Clostridiaceae_1	DiagnoseUC	0.214	0.691	0.76	0.8
Clostridiaceae_1	Week, all	-0.088	0.041	0.033	0.14	Clostridiaceae_1	Symptom_score, all	-0.056	0.02	0.006	0.04	Clostridiaceae_1	FC_sqrt, all	-0.038	0.016	0.016	0.096
Clostridiaceae_1	Week, CD	-0.087	0.038	0.023	0.13	Clostridiaceae_1	Symptom_score, CD	-0.057	0.017	0.00076	0.015	Clostridiaceae_1	FC_sqrt, CD	-0.04	0.011	0.00029	0.0029
Clostridiaceae_1	Week, UC	-0.035	0.05	0.48	0.8	Clostridiaceae_1	Symptom_score, UC	-0.015	0.015	0.31	0.44	Clostridiaceae_1	FC_sqrt, UC	0.013	0.019	0.5	0.57
Clostridiaceae_1	Week:DiagnoseUC	0.079	0.062	0.2	0.67	Clostridiaceae_1	Symptom_score:DiagnoseUC	0.049	0.024	0.041	0.24	Clostridiaceae_1	FC_sqrt:DiagnoseUC	0.026	0.026	0.31	0.46
Clostridiales_Incertae_Sedis_XIII	DiagnoseUC	-0.902	0.706	0.22	0.73	Clostridiales_Incertae_Sedis_XIII	DiagnoseUC	-0.458	0.592	0.45	0.69	Clostridiales_Incertae_Sedis_XIII	DiagnoseUC	-1.218	0.588	0.05	0.17
Clostridiales_Incertae_Sedis_XIII	Week, all	0.013	0.027	0.63	0.79	Clostridiales_Incertae_Sedis_XIII	Symptom_score, all	0.008	0.017	0.64	0.88	Clostridiales_Incertae_Sedis_XIII	FC_sqrt, all	0.003	0.01	0.73	0.81
Clostridiales_Incertae_Sedis_XIII	Week, CD	0.014	0.025	0.59	0.79	Clostridiales_Incertae_Sedis_XIII	Symptom_score, CD	0.008	0.01	0.47	0.67	Clostridiales_Incertae_Sedis_XIII	FC_sqrt, CD	0.003	0.007	0.65	0.72
Clostridiales_Incertae_Sedis_XIII	Week, UC	-0.005	0.035	0.88	0.9	Clostridiales_Incertae_Sedis_XIII	Symptom_score, UC	0.004	0.015	0.8	0.85	Clostridiales_Incertae_Sedis_XIII	FC_sqrt, UC	0.03	0.012	0.016	0.064
Clostridiales_Incertae_Sedis_XIII	Week:DiagnoseUC	-0.023	0.042	0.58	0.67	Clostridiales_Incertae_Sedis_XIII	Symptom_score:DiagnoseUC	-0.005	0.02	0.8	0.92	Clostridiales_Incertae_Sedis_XIII	FC_sqrt:DiagnoseUC	0.042	0.015	0.006	0.04
Coriobacteriaceae	DiagnoseUC	0.421	0.515	0.42	0.82	Coriobacteriaceae	DiagnoseUC	0.787	0.49	0.12	0.26	Coriobacteriaceae	DiagnoseUC	0.952	0.487	0.063	0.18
Coriobacteriaceae	Week, all	-0.018	0.024	0.45	0.69	Coriobacteriaceae	Symptom_score, all	0.002	0.01	0.81	0.9	Coriobacteriaceae	FC_sqrt, all	0.013	0.006	0.034	0.11
Coriobacteriaceae	Week, CD	-0.025	0.024	0.31	0.52	Coriobacteriaceae	Symptom_score, CD	0.002	0.011	0.83	0.92	Coriobacteriaceae	FC_sqrt, CD	0.013	0.007	0.053	0.15
Coriobacteriaceae	Week, UC	-0.049	0.024	0.047	0.23	Coriobacteriaceae	Symptom_score, UC	-0.009	0.005	0.1	0.25	Coriobacteriaceae	FC_sqrt, UC	-0.006	0.007	0.35	0.5
Coriobacteriaceae	Week:DiagnoseUC	-0.025	0.036	0.48	0.67	Coriobacteriaceae	Symptom_score:DiagnoseUC	-0.011	0.012	0.36	0.6	Coriobacteriaceae	FC_sqrt:DiagnoseUC	-0.019	0.01	0.051	0.26
Enterobacteriaceae	DiagnoseUC	0.274	0.614	0.66	0.85	Enterobacteriaceae	DiagnoseUC	0.188	0.527	0.72	0.82	Enterobacteriaceae	DiagnoseUC	0.173	0.494	0.73	0.8
Enterobacteriaceae	Week, all	0.004	0.036	0.92	0.97	Enterobacteriaceae	Symptom_score, all	0.024	0.015	0.11	0.37	Enterobacteriaceae	FC_sqrt, all	-0.007	0.009	0.43	0.65
Enterobacteriaceae	Week, CD	0.002	0.032	0.95	1	Enterobacteriaceae	Symptom_score, CD	0.024	0.013	0.056	0.19	Enterobacteriaceae	FC_sqrt, CD	-0.007	0.008	0.38	0.58
Enterobacteriaceae	Week, UC	-0.03	0.047	0.53	0.8	Enterobacteriaceae	Symptom_score, UC	0.024	0.011	0.031	0.1	Enterobacteriaceae	FC_sqrt, UC	0.012	0.012	0.33	0.5
Enterobacteriaceae	Week:DiagnoseUC	-0.04	0.054	0.46	0.67	Enterobacteriaceae	Symptom_score:DiagnoseUC	0	0.018	0.99	0.99	Enterobacteriaceae	FC_sqrt:DiagnoseUC	0.019	0.014	0.18	0.4
Erysipelotrichaceae	DiagnoseUC	0.935	0.323	0.0087	0.087	Erysipelotrichaceae	DiagnoseUC	0.897	0.313	0.0088	0.059	Erysipelotrichaceae	DiagnoseUC	1.016	0.298	0.0024	0.017
Erysipelotrichaceae	Week, all	-0.02	0.017	0.25	0.55	Erysipelotrichaceae	Symptom_score, all	-0.005	0.007	0.49	0.75	Erysipelotrichaceae	FC_sqrt, all	0	0.004	0.96	0.96
Erysipelotrichaceae	Week, CD	-0.02	0.018	0.27	0.52	Erysipelotrichaceae	Symptom_score, CD	-0.004	0.008	0.58	0.77	Erysipelotrichaceae	FC_sqrt, CD	0	0.005	0.98	0.98
Erysipelotrichaceae	Week, UC	-0.007	0.018	0.68	0.8	Erysipelotrichaceae	Symptom_score, UC	-0.005	0.004	0.19	0.35	Erysipelotrichaceae	FC_sqrt, UC	-0.011	0.005	0.034	0.11
Erysipelotrichaceae	Week:DiagnoseUC	0.013	0.026	0.6	0.67	Erysipelotrichaceae	Symptom_score:DiagnoseUC	0	0.009	0.97	0.99	Erysipelotrichaceae	FC_sqrt:DiagnoseUC	-0.011	0.007	0.14	0.4
Fusobacteriaceae	DiagnoseUC	-0.915	1.338	0.5	0.82	Fusobacteriaceae	DiagnoseUC	-2.08	1.321	0.13	0.26	Fusobacteriaceae	DiagnoseUC	-0.482	1.218	0.7	0.8
Fusobacteriaceae	Week, all	0.08	0.036	0.025	0.14	Fusobacteriaceae	Symptom_score, all	0.025	0.036	0.48	0.75	Fusobacteriaceae	FC_sqrt, all	0.084	0.023	0.0002	0.004
Fusobacteriaceae	Week, CD	0.096	0.047	0.04	0.13	Fusobacteriaceae	Symptom_score, CD	0.029	0.036	0.43	0.66	Fusobacteriaceae	FC_sqrt, CD	0.085	0.022	0.00014	0.0028
Fusobacteriaceae	Week, UC	0.105	0.055	0.058	0.23	Fusobacteriaceae	Symptom_score, UC	0.051	0.021	0.018	0.09	Fusobacteriaceae	FC_sqrt, UC	0.021	0.027	0.42	0.56
Fusobacteriaceae	Week:DiagnoseUC	0.056	0.173	0.74	0.78	Fusobacteriaceae	Symptom_score:DiagnoseUC	0.023	0.043	0.59	0.79	Fusobacteriaceae	FC_sqrt:DiagnoseUC	-0.042	0.037	0.26	0.46
Lachnospiraceae	DiagnoseUC	-0.014	0.203	0.95	0.95	Lachnospiraceae	DiagnoseUC	0	0.186	1	1	Lachnospiraceae	DiagnoseUC	0.167	0.176	0.35	0.58
Lachnospiraceae	Week, all	-0.026	0.011	0.02	0.14	Lachnospiraceae	Symptom_score, all	0.002	0.004	0.7	0.88	Lachnospiraceae	FC_sqrt, all	0.002	0.003	0.42	0.65
Lachnospiraceae	Week, CD	-0.026	0.011	0.015	0.13	Lachnospiraceae	Symptom_score, CD	0.002	0.004	0.66	0.79	Lachnospiraceae	FC_sqrt, CD	0.002	0.003	0.45	0.64
Lachnospiraceae	Week, UC	-0.03	0.013	0.019	0.13	Lachnospiraceae	Symptom_score, UC	-0.009	0.003	0.0035	0.059	Lachnospiraceae	FC_sqrt, UC	-0.015	0.003	1.8e-05	0.00018
Lachnospiraceae	Week:DiagnoseUC	-0.004	0.016	0.79	0.79	Lachnospiraceae	Symptom_score:DiagnoseUC	-0.01	0.005	0.048	0.24	Lachnospiraceae	FC_sqrt:DiagnoseUC	-0.017	0.004	6.7e-05	0.00067
Lactobacillaceae	DiagnoseUC	2.022	1.202	0.11	0.44	Lactobacillaceae	DiagnoseUC	2.488	1.217	0.053	0.19	Lactobacillaceae	DiagnoseUC	1.483	1.026	0.16	0.32
Lactobacillaceae	Week, all	-0.032	0.056	0.56	0.75	Lactobacillaceae	Symptom_score, all	0.067	0.032	0.034	0.14	Lactobacillaceae	FC_sqrt, all	-0.043	0.019	0.024	0.096
Lactobacillaceae	Week, CD	0	0.058	1	1	Lactobacillaceae	Symptom_score, CD	0.083	0.038	0.029	0.12	Lactobacillaceae	FC_sqrt, CD	-0.049	0.021	0.022	0.092
Lactobacillaceae	Week, UC	0.007	0.055	0.9	0.9	Lactobacillaceae	Symptom_score, UC	-0.001	0.015	0.97	0.97	Lactobacillaceae	FC_sqrt, UC	-0.034	0.018	0.053	0.13
Lactobacillaceae	Week:DiagnoseUC	0.047	0.081	0.56	0.67	Lactobacillaceae	Symptom_score:DiagnoseUC	-0.063	0.037	0.092	0.29	Lactobacillaceae	FC_sqrt:DiagnoseUC	0.022	0.03	0.47	0.58
Pasteurellaceae	DiagnoseUC	-0.642	0.839	0.45	0.82	Pasteurellaceae	DiagnoseUC	-0.993	0.751	0.2	0.36	Pasteurellaceae	DiagnoseUC	-1.197	0.773	0.14	0.32
Pasteurellaceae	Week, all	-0.107	0.044	0.016	0.14	Pasteurellaceae	Symptom_score, all	-0.022	0.021	0.3	0.64	Pasteurellaceae	FC_sqrt, all	0.022	0.014	0.11	0.24
Pasteurellaceae	Week, CD	-0.103	0.041	0.013	0.13	Pasteurellaceae	Symptom_score, CD	-0.022	0.021	0.29	0.62	Pasteurellaceae	FC_sqrt, CD	0.022	0.013	0.11	0.28
Pasteurellaceae	Week, UC	0.123	0.052	0.018	0.13	Pasteurellaceae	Symptom_score, UC	0.036	0.014	0.0088	0.059	Pasteurellaceae	FC_sqrt, UC	0.061	0.018	0.00081	0.0054
Pasteurellaceae	Week:DiagnoseUC	0.229	0.066	0.00055	0.011	Pasteurellaceae	Symptom_score:DiagnoseUC	0.058	0.025	0.022	0.22	Pasteurellaceae	FC_sqrt:DiagnoseUC	0.038	0.022	0.083	0.33
Peptostreptococcaceae	DiagnoseUC	0.25	0.606	0.68	0.85	Peptostreptococcaceae	DiagnoseUC	0.061	0.573	0.92	0.97	Peptostreptococcaceae	DiagnoseUC	0.275	0.691	0.69	0.8
Peptostreptococcaceae	Week, all	0.011	0.031	0.71	0.84	Peptostreptococcaceae	Symptom_score, all	-0.033	0.014	0.017	0.085	Peptostreptococcaceae	FC_sqrt, all	-0.006	0.008	0.52	0.65
Peptostreptococcaceae	Week, CD	0.01	0.028	0.72	0.9	Peptostreptococcaceae	Symptom_score, CD	-0.033	0.012	0.0065	0.032	Peptostreptococcaceae	FC_sqrt, CD	-0.004	0.008	0.57	0.71
Peptostreptococcaceae	Week, UC	-0.02	0.038	0.6	0.8	Peptostreptococcaceae	Symptom_score, UC	-0.013	0.008	0.12	0.27	Peptostreptococcaceae	FC_sqrt, UC	0.013	0.012	0.25	0.45
Peptostreptococcaceae	Week:DiagnoseUC	-0.032	0.046	0.48	0.67	Peptostreptococcaceae	Symptom_score:DiagnoseUC	0.022	0.016	0.18	0.45	Peptostreptococcaceae	FC_sqrt:DiagnoseUC	0.019	0.013	0.16	0.4
Porphyromonadaceae	DiagnoseUC	-1.808	0.833	0.041	0.27	Porphyromonadaceae	DiagnoseUC	-2.096	0.666	0.0045	0.045	Porphyromonadaceae	DiagnoseUC	-1.854	0.666	0.011	0.055
Porphyromonadaceae	Week, all	0.055	0.029	0.057	0.19	Porphyromonadaceae	Symptom_score, all	-0.041	0.014	0.0033	0.033	Porphyromonadaceae	FC_sqrt, all	-0.003	0.009	0.73	0.81
Porphyromonadaceae	Week, CD	0.054	0.028	0.049	0.14	Porphyromonadaceae	Symptom_score, CD	-0.041	0.013	0.0019	0.019	Porphyromonadaceae	FC_sqrt, CD	-0.003	0.009	0.7	0.74
Porphyromonadaceae	Week, UC	0.031	0.033	0.35	0.7	Porphyromonadaceae	Symptom_score, UC	0.009	0.009	0.36	0.45	Porphyromonadaceae	FC_sqrt, UC	0.012	0.012	0.33	0.5
Porphyromonadaceae	Week:DiagnoseUC	-0.026	0.043	0.55	0.67	Porphyromonadaceae	Symptom_score:DiagnoseUC	0.05	0.016	0.0024	0.048	Porphyromonadaceae	FC_sqrt:DiagnoseUC	0.015	0.015	0.3	0.46
Prevotellaceae	DiagnoseUC	0.921	1.324	0.49	0.82	Prevotellaceae	DiagnoseUC	0.767	1.226	0.54	0.77	Prevotellaceae	DiagnoseUC	-0.536	1.251	0.67	0.8
Prevotellaceae	Week, all	0.004	0.047	0.94	0.97	Prevotellaceae	Symptom_score, all	0.036	0.031	0.24	0.6	Prevotellaceae	FC_sqrt, all	0.006	0.02	0.77	0.81
Prevotellaceae	Week, CD	0.001	0.046	0.99	1	Prevotellaceae	Symptom_score, CD	0.037	0.029	0.2	0.5	Prevotellaceae	FC_sqrt, CD	0.01	0.02	0.62	0.72
Prevotellaceae	Week, UC	0.058	0.054	0.29	0.64	Prevotellaceae	Symptom_score, UC	0.01	0.021	0.65	0.76	Prevotellaceae	FC_sqrt, UC	0.058	0.024	0.014	0.064
Prevotellaceae	Week:DiagnoseUC	0.051	0.071	0.47	0.67	Prevotellaceae	Symptom_score:DiagnoseUC	-0.026	0.036	0.47	0.67	Prevotellaceae	FC_sqrt:DiagnoseUC	0.05	0.032	0.12	0.4
Rikenellaceae	DiagnoseUC	-2.084	0.621	0.003	0.06	Rikenellaceae	DiagnoseUC	-2.859	0.636	0.00016	0.0032	Rikenellaceae	DiagnoseUC	-2.715	0.621	0.00022	0.0044
Rikenellaceae	Week, all	0.02	0.019	0.3	0.55	Rikenellaceae	Symptom_score, all	-0.011	0.015	0.49	0.75	Rikenellaceae	FC_sqrt, all	0.006	0.009	0.49	0.65
Rikenellaceae	Week, CD	0.019	0.019	0.31	0.52	Rikenellaceae	Symptom_score, CD	-0.01	0.011	0.36	0.62	Rikenellaceae	FC_sqrt, CD	0.007	0.007	0.34	0.57
Rikenellaceae	Week, UC	0.06	0.042	0.16	0.4	Rikenellaceae	Symptom_score, UC	0.012	0.013	0.36	0.45	Rikenellaceae	FC_sqrt, UC	0.008	0.015	0.57	0.6
Rikenellaceae	Week:DiagnoseUC	0.033	0.043	0.44	0.67	Rikenellaceae	Symptom_score:DiagnoseUC	0.023	0.018	0.22	0.49	Rikenellaceae	FC_sqrt:DiagnoseUC	0.001	0.015	0.97	0.97
Ruminococcaceae	DiagnoseUC	0.026	0.182	0.89	0.95	Ruminococcaceae	DiagnoseUC	-0.088	0.184	0.64	0.82	Ruminococcaceae	DiagnoseUC	-0.016	0.188	0.93	0.93
Ruminococcaceae	Week, all	0.006	0.01	0.55	0.75	Ruminococcaceae	Symptom_score, all	-0.004	0.004	0.32	0.64	Ruminococcaceae	FC_sqrt, all	0.008	0.003	0.0027	0.027
Ruminococcaceae	Week, CD	0.006	0.01	0.56	0.79	Ruminococcaceae	Symptom_score, CD	-0.004	0.004	0.32	0.62	Ruminococcaceae	FC_sqrt, CD	0.007	0.003	0.0041	0.027
Ruminococcaceae	Week, UC	0.018	0.012	0.13	0.37	Ruminococcaceae	Symptom_score, UC	-0.001	0.003	0.81	0.85	Ruminococcaceae	FC_sqrt, UC	0.005	0.003	0.13	0.29
Ruminococcaceae	Week:DiagnoseUC	0.013	0.015	0.4	0.67	Ruminococcaceae	Symptom_score:DiagnoseUC	0.004	0.005	0.41	0.63	Ruminococcaceae	FC_sqrt:DiagnoseUC	-0.003	0.004	0.49	0.58
Streptococcaceae	DiagnoseUC	0.823	0.435	0.073	0.36	Streptococcaceae	DiagnoseUC	1.099	0.435	0.019	0.095	Streptococcaceae	DiagnoseUC	1.13	0.447	0.019	0.076
Streptococcaceae	Week, all	-0.056	0.035	0.11	0.3	Streptococcaceae	Symptom_score, all	-0.006	0.015	0.68	0.88	Streptococcaceae	FC_sqrt, all	0.006	0.009	0.5	0.65
Streptococcaceae	Week, CD	-0.073	0.034	0.033	0.13	Streptococcaceae	Symptom_score, CD	-0.007	0.016	0.67	0.79	Streptococcaceae	FC_sqrt, CD	0.006	0.01	0.54	0.71
Streptococcaceae	Week, UC	0.017	0.042	0.68	0.8	Streptococcaceae	Symptom_score, UC	-0.009	0.008	0.3	0.44	Streptococcaceae	FC_sqrt, UC	-0.007	0.011	0.51	0.57
Streptococcaceae	Week:DiagnoseUC	0.061	0.052	0.24	0.67	Streptococcaceae	Symptom_score:DiagnoseUC	-0.004	0.018	0.83	0.92	Streptococcaceae	FC_sqrt:DiagnoseUC	-0.015	0.015	0.32	0.46
Sutterellaceae	DiagnoseUC	0.917	1.138	0.43	0.82	Sutterellaceae	DiagnoseUC	1.371	0.824	0.11	0.26	Sutterellaceae	DiagnoseUC	0.656	0.85	0.45	0.69
Sutterellaceae	Week, all	0.09	0.042	0.034	0.14	Sutterellaceae	Symptom_score, all	0.063	0.021	0.0032	0.033	Sutterellaceae	FC_sqrt, all	0.023	0.013	0.086	0.21
Sutterellaceae	Week, CD	0.093	0.043	0.033	0.13	Sutterellaceae	Symptom_score, CD	0.064	0.023	0.0059	0.032	Sutterellaceae	FC_sqrt, CD	0.023	0.015	0.13	0.29
Sutterellaceae	Week, UC	0.021	0.043	0.62	0.8	Sutterellaceae	Symptom_score, UC	0.017	0.012	0.17	0.34	Sutterellaceae	FC_sqrt, UC	0.027	0.014	0.051	0.13
Sutterellaceae	Week:DiagnoseUC	-0.066	0.061	0.28	0.67	Sutterellaceae	Symptom_score:DiagnoseUC	-0.046	0.025	0.068	0.27	Sutterellaceae	FC_sqrt:DiagnoseUC	0.003	0.021	0.9	0.95
Veillonellaceae	DiagnoseUC	-0.027	0.457	0.95	0.95	Veillonellaceae	DiagnoseUC	0.163	0.443	0.72	0.82	Veillonellaceae	DiagnoseUC	0.276	0.428	0.52	0.74
Veillonellaceae	Week, all	-0.037	0.024	0.12	0.3	Veillonellaceae	Symptom_score, all	0	0.009	0.96	0.96	Veillonellaceae	FC_sqrt, all	0.012	0.006	0.044	0.13
Veillonellaceae	Week, CD	-0.044	0.023	0.062	0.16	Veillonellaceae	Symptom_score, CD	0.001	0.009	0.95	0.95	Veillonellaceae	FC_sqrt, CD	0.012	0.006	0.045	0.15
Veillonellaceae	Week, UC	0.015	0.027	0.57	0.8	Veillonellaceae	Symptom_score, UC	-0.011	0.006	0.057	0.16	Veillonellaceae	FC_sqrt, UC	0.001	0.007	0.87	0.87
Veillonellaceae	Week:DiagnoseUC	0.047	0.035	0.19	0.67	Veillonellaceae	Symptom_score:DiagnoseUC	-0.011	0.011	0.33	0.6	Veillonellaceae	FC_sqrt:DiagnoseUC	-0.011	0.009	0.25	0.46
Verrucomicrobiaceae	DiagnoseUC	-0.33	0.959	0.73	0.86	Verrucomicrobiaceae	DiagnoseUC	-2.138	1.071	0.058	0.19	Verrucomicrobiaceae	DiagnoseUC	-1.479	1.008	0.16	0.32
Verrucomicrobiaceae	Week, all	-0.001	0.023	0.97	0.97	Verrucomicrobiaceae	Symptom_score, all	-0.006	0.039	0.88	0.93	Verrucomicrobiaceae	FC_sqrt, all	-0.055	0.024	0.021	0.096
Verrucomicrobiaceae	Week, CD	0.003	0.029	0.91	1	Verrucomicrobiaceae	Symptom_score, CD	-0.022	0.025	0.37	0.62	Verrucomicrobiaceae	FC_sqrt, CD	-0.031	0.013	0.023	0.092
Verrucomicrobiaceae	Week, UC	0.115	0.063	0.069	0.23	Verrucomicrobiaceae	Symptom_score, UC	0.073	0.033	0.028	0.1	Verrucomicrobiaceae	FC_sqrt, UC	-0.064	0.055	0.25	0.45
Verrucomicrobiaceae	Week:DiagnoseUC	0.125	0.124	0.32	0.67	Verrucomicrobiaceae	Symptom_score:DiagnoseUC	0.076	0.046	0.1	0.29	Verrucomicrobiaceae	FC_sqrt:DiagnoseUC	0.027	0.039	0.48	0.58
